# Supplementary material for: The Health Economic Evaluation of Bariatric Surgery Versus a Community Weight Management Intervention Analysis from the Idiopathic Intracranial Hypertension Weight Trial (IIH:WT)
Source: Life (Basel). 2021 Apr 30;11(5):409. doi: 10.3390/life11050409 (PMC8146846; doi:10.3390/life11050409)
Supplement: Supplementary file 1 [file life-11-00409-s001.zip]

Archive with 1 entries (1 files):
- life-1179581-supplementary xml.pdf
